# Supplementary material for: Quinolone Resistance of Actinobacillus pleuropneumoniae Revealed through Genome and Transcriptome Analyses
Source: Int J Mol Sci. 2021 Sep 17;22(18):10036. doi: 10.3390/ijms221810036 (PMC8472844; doi:10.3390/ijms221810036)
Supplement: Supplementary file 1 [file ijms-22-10036-s001.zip]

Archive with 24 entries (17 files):
- ijms-1353640-supplementary/
- ijms-1353640-supplementary/ijms-1353640-SM/
- ijms-1353640-supplementary/ijms-1353640-SM final/
- ijms-1353640-supplementary/ijms-1353640-SM final/ijms-1353640-SM/
- ijms-1353640-supplementary/ijms-1353640-SM final/ijms-1353640-SM 2/
- ijms-1353640-supplementary/ijms-1353640-SM final/ijms-1353640-SM 2/Supplementary Figure/
- ijms-1353640-supplementary/ijms-1353640-SM final/ijms-1353640-SM 2/Supplementary Figure/supplementary Figure.pdf
- ijms-1353640-supplementary/ijms-1353640-SM final/ijms-1353640-SM 2/Supplementary Figure/Supplementary.Fig1abc.pdf
- ijms-1353640-supplementary/ijms-1353640-SM final/ijms-1353640-SM 2/Supplementary Figure/Supplementary.Fig1abc.tif
- ijms-1353640-supplementary/ijms-1353640-SM final/ijms-1353640-SM 2/Supplementary Figure/~$pplementary Figure.docx
- ijms-1353640-supplementary/ijms-1353640-SM final/ijms-1353640-SM 2/Supplementary Table/
- ijms-1353640-supplementary/ijms-1353640-SM final/ijms-1353640-SM 2/Supplementary Table/supplementary Table.pdf
- ijms-1353640-supplementary/ijms-1353640-SM final/ijms-1353640-SM 2/Supplementary Table/TableS3.Genomic drug-resistant efflux pump.xlsx
- ijms-1353640-supplementary/ijms-1353640-SM final/ijms-1353640-SM 2/Supplementary Table/~$pplementary Table.docx
- ijms-1353640-supplementary/ijms-1353640-SM final/ijms-1353640-SM/Figure.1_genomic_chr&plasmid-01.tif
- ijms-1353640-supplementary/ijms-1353640-SM final/ijms-1353640-SM/Figure.2_transcriptome_summery.tif
- ijms-1353640-supplementary/ijms-1353640-SM final/ijms-1353640-SM/Figure.3_Biofilm_summry.tif
- ijms-1353640-supplementary/ijms-1353640-SM final/ijms-1353640-SM/Figure.4_porin_summry_new.tif
- ijms-1353640-supplementary/ijms-1353640-SM final/ijms-1353640-SM/Figure.5_pump_summry_ALL.tif
- ijms-1353640-supplementary/ijms-1353640-SM final/ijms-1353640-SM/Figure.6_mutant(gyrA&parC)_dpi150.tif
- ijms-1353640-supplementary/ijms-1353640-SM final/ijms-1353640-SM/Figure.7_conclusion.tif
- ijms-1353640-supplementary/ijms-1353640-SM final/ijms-1353640-SM/Supplementary.Fig1abc.tif
- ijms-1353640-supplementary/ijms-1353640-SM/ijms-1353640-SM.pdf
- ijms-1353640-supplementary/ijms-1353640-SM/ijms-1353640-Table S3.xlsx
