# Supplementary material for: Quinolone Resistance of Actinobacillus pleuropneumoniae Revealed through Genome and Transcriptome Analyses
Source: Int J Mol Sci. 2021 Sep 17;22(18):10036. doi: 10.3390/ijms221810036 (PMC8472844; doi:10.3390/ijms221810036)
Supplement: Supplementary file 1 [file ijms-22-10036-s001.zip › ijms-1353640-supplementary/ijms-1353640-SM final/ijms-1353640-SM 2/Supplementary Table/TableS3.Genomic drug-resistant efflux pump.xlsx]

## Sheet: Sheet1
ID	RGI Criteria	ARO Term	Detection Criteria	AMR Gene Family	Drug Class	Resistance Mechansim	%Identity of Marching Region	%Length of Reference Sequence
gene895	Strict	tetR	protein overexpression model	major facilitator superfamily (MFS) antibiotic efflux pump	tetracycline antibiotic	antibiotic target alteration, antibiotic efflux	100	100
gene896	Strict	tet(B)	protein homolog model	major facilitator superfamily (MFS) antibiotic efflux pump	tetracycline antibiotic	antibiotic efflux	99.5	100
gene2080	Loose	CRP	protein homolog model	resistance-nodulation-cell division (RND) antibiotic efflux pump	macrolide antibiotic, fluoroquinolone antibiotic, penam	antibiotic efflux	78.82	107.62
gene684	Loose	rsmA	protein homolog model	resistance-nodulation-cell division (RND) antibiotic efflux pump	fluoroquinolone antibiotic, diaminopyrimidine antibiotic, phenicol antibiotic	antibiotic efflux	69.64	104.92
gene821	Loose	msbA	protein homolog model	ATP-binding cassette (ABC) antibiotic efflux pump	nitroimidazole antibiotic	antibiotic efflux	66.72	100
gene663	Loose	macB	protein homolog model	ATP-binding cassette (ABC) antibiotic efflux pump	macrolide antibiotic	antibiotic efflux	60.09	99.38
gene534	Loose	tet(35)	protein homolog model	ATP-binding cassette (ABC) antibiotic efflux pump	tetracycline antibiotic	antibiotic efflux	55.34	136.86
gene533	Loose	H-NS	protein homolog model	major facilitator superfamily (MFS) antibiotic efflux pump, resistance-nodulation-cell division (RND) antibiotic efflux pump	macrolide antibiotic, fluoroquinolone antibiotic, cephalosporin, cephamycin, penam, tetracycline antibiotic	antibiotic efflux	52.21	98.54
gene578	Loose	Corynebacterium striatum tetA	protein homolog model	major facilitator superfamily (MFS) antibiotic efflux pump	penam, tetracycline antibiotic	antibiotic efflux	51.79	13.65
gene1717	Loose	Pseudomonas aeruginosa emrE	protein homolog model	small multidrug resistance (SMR) antibiotic efflux pump	aminoglycoside antibiotic	antibiotic efflux	50.93	99.09
gene1351	Loose	golS	protein homolog model	resistance-nodulation-cell division (RND) antibiotic efflux pump	monobactam, carbapenem, cephalosporin, cephamycin, penam, phenicol antibiotic, penem	antibiotic efflux	48.41	83.12
gene665	Loose	Pseudomonas aeruginosa CpxR	protein homolog model	resistance-nodulation-cell division (RND) antibiotic efflux pump	macrolide antibiotic, fluoroquinolone antibiotic, monobactam, aminoglycoside antibiotic, carbapenem, cephalosporin, cephamycin, penam, tetracycline antibiotic, peptide antibiotic, aminocoumarin antibiotic, diaminopyrimidine antibiotic, sulfonamide antibiotic, phenicol antibiotic, penem	antibiotic efflux	46.41	107.56
gene1926	Loose	macB	protein homolog model	ATP-binding cassette (ABC) antibiotic efflux pump	macrolide antibiotic	antibiotic efflux	46.06	100.31
gene405	Loose	macA	protein homolog model	ATP-binding cassette (ABC) antibiotic efflux pump	macrolide antibiotic	antibiotic efflux	45.41	100.26
gene1165	Loose	YajC	protein homolog model	resistance-nodulation-cell division (RND) antibiotic efflux pump	fluoroquinolone antibiotic, cephalosporin, glycylcycline, penam, tetracycline antibiotic, rifamycin antibiotic, phenicol antibiotic, triclosan	antibiotic efflux	44.68	87.5
gene1065	Loose	LptD	protein homolog model	ATP-binding cassette (ABC) antibiotic efflux pump	carbapenem, peptide antibiotic, aminocoumarin antibiotic, rifamycin antibiotic	antibiotic efflux	43.97	99.49
gene623	Loose	MexW	protein homolog model	resistance-nodulation-cell division (RND) antibiotic efflux pump	macrolide antibiotic, fluoroquinolone antibiotic, tetracycline antibiotic, acridine dye, phenicol antibiotic	antibiotic efflux	43.56	102.06
gene664	Loose	cpxA	protein homolog model	resistance-nodulation-cell division (RND) antibiotic efflux pump	aminoglycoside antibiotic, aminocoumarin antibiotic	antibiotic efflux	41.19	101.97
gene1298	Loose	MexS	protein overexpression model	resistance-nodulation-cell division (RND) antibiotic efflux pump	fluoroquinolone antibiotic, diaminopyrimidine antibiotic, phenicol antibiotic	antibiotic efflux	40.7	117.99
gene1346	Loose	arlR	protein homolog model	major facilitator superfamily (MFS) antibiotic efflux pump	fluoroquinolone antibiotic, acridine dye	antibiotic efflux	40.69	97.26
gene2151	Loose	macB	protein homolog model	ATP-binding cassette (ABC) antibiotic efflux pump	macrolide antibiotic	antibiotic efflux	40.09	35.09
gene1451	Loose	macB	protein homolog model	ATP-binding cassette (ABC) antibiotic efflux pump	macrolide antibiotic	antibiotic efflux	39.46	37.89
gene1713	Loose	macB	protein homolog model	ATP-binding cassette (ABC) antibiotic efflux pump	macrolide antibiotic	antibiotic efflux	38.53	38.66
gene1374	Loose	TaeA	protein homolog model	ATP-binding cassette (ABC) antibiotic efflux pump	pleuromutilin antibiotic	antibiotic efflux	38.17	85.8
gene1163	Loose	arlR	protein homolog model	major facilitator superfamily (MFS) antibiotic efflux pump	fluoroquinolone antibiotic, acridine dye	antibiotic efflux	36.99	100.91
gene272	Loose	tetA(58)	protein homolog model	major facilitator superfamily (MFS) antibiotic efflux pump	tetracycline antibiotic	antibiotic efflux	35.9	88.05
gene622	Loose	MexV	protein homolog model	resistance-nodulation-cell division (RND) antibiotic efflux pump	macrolide antibiotic, fluoroquinolone antibiotic, tetracycline antibiotic, acridine dye, phenicol antibiotic	antibiotic efflux	35.52	106.38
gene737	Loose	adeL	protein homolog model	resistance-nodulation-cell division (RND) antibiotic efflux pump	fluoroquinolone antibiotic, tetracycline antibiotic	antibiotic efflux	35.07	88.43
gene1442	Loose	macB	protein homolog model	ATP-binding cassette (ABC) antibiotic efflux pump	macrolide antibiotic	antibiotic efflux	34.98	33.7
gene370	Loose	bcr-1	protein homolog model	major facilitator superfamily (MFS) antibiotic efflux pump	bicyclomycin	antibiotic efflux	34.84	99
gene930	Loose	bcrA	protein homolog model	ATP-binding cassette (ABC) antibiotic efflux pump	peptide antibiotic	antibiotic efflux	34.16	298.37
gene843	Loose	TxR	protein homolog model	ATP-binding cassette (ABC) antibiotic efflux pump	tetracycline antibiotic	antibiotic efflux	34.09	120.13
gene1325	Loose	macB	protein homolog model	ATP-binding cassette (ABC) antibiotic efflux pump	macrolide antibiotic	antibiotic efflux	33.99	58.85
gene288	Loose	RanA	protein homolog model	ATP-binding cassette (ABC) antibiotic efflux pump	aminoglycoside antibiotic	antibiotic efflux	33.64	143.8
gene1966	Loose	RanA	protein homolog model	ATP-binding cassette (ABC) antibiotic efflux pump	aminoglycoside antibiotic	antibiotic efflux	33.62	137.98
gene349	Loose	tetA(58)	protein homolog model	major facilitator superfamily (MFS) antibiotic efflux pump	tetracycline antibiotic	antibiotic efflux	33.48	70.26
gene1927	Loose	macA	protein homolog model	ATP-binding cassette (ABC) antibiotic efflux pump	macrolide antibiotic	antibiotic efflux	33.33	42.35
gene1802	Loose	macB	protein homolog model	ATP-binding cassette (ABC) antibiotic efflux pump	macrolide antibiotic	antibiotic efflux	33.18	37.73
gene1384	Loose	RanA	protein homolog model	ATP-binding cassette (ABC) antibiotic efflux pump	aminoglycoside antibiotic	antibiotic efflux	32.78	103.49
gene1424	Loose	msbA	protein homolog model	ATP-binding cassette (ABC) antibiotic efflux pump	nitroimidazole antibiotic	antibiotic efflux	32.54	122.16
gene302	Loose	TaeA	protein homolog model	ATP-binding cassette (ABC) antibiotic efflux pump	pleuromutilin antibiotic	antibiotic efflux	32.51	99.85
gene1497	Loose	msbA	protein homolog model	ATP-binding cassette (ABC) antibiotic efflux pump	nitroimidazole antibiotic	antibiotic efflux	32.42	121.48
gene1287	Loose	MexT	protein overexpression model	resistance-nodulation-cell division (RND) antibiotic efflux pump	fluoroquinolone antibiotic, diaminopyrimidine antibiotic, phenicol antibiotic	antibiotic efflux	32.31	86.17
gene1337	Loose	efrA	protein homolog model	ATP-binding cassette (ABC) antibiotic efflux pump	macrolide antibiotic, fluoroquinolone antibiotic, rifamycin antibiotic	antibiotic efflux	32.26	46.26
gene1500	Loose	RanA	protein homolog model	ATP-binding cassette (ABC) antibiotic efflux pump	aminoglycoside antibiotic	antibiotic efflux	32.23	134.88
gene621	Loose	tetR	protein overexpression model	major facilitator superfamily (MFS) antibiotic efflux pump	tetracycline antibiotic	antibiotic target alteration, antibiotic efflux	32.2	87.98
gene1401	Loose	tet(41)	protein homolog model	major facilitator superfamily (MFS) antibiotic efflux pump	tetracycline antibiotic	antibiotic efflux	32.08	111.7
gene2082	Loose	Escherichia coli acrR with mutation conferring multidrug antibiotic resistance	protein overexpression model	resistance-nodulation-cell division (RND) antibiotic efflux pump	fluoroquinolone antibiotic, cephalosporin, glycylcycline, penam, tetracycline antibiotic, rifamycin antibiotic, phenicol antibiotic, triclosan	antibiotic target alteration, antibiotic efflux	31.82	90.7
gene2026	Loose	RanA	protein homolog model	ATP-binding cassette (ABC) antibiotic efflux pump	aminoglycoside antibiotic	antibiotic efflux	31.36	195.35
gene1283	Loose	adeL	protein homolog model	resistance-nodulation-cell division (RND) antibiotic efflux pump	fluoroquinolone antibiotic, tetracycline antibiotic	antibiotic efflux	30.93	88.13
gene1008	Loose	macB	protein homolog model	ATP-binding cassette (ABC) antibiotic efflux pump	macrolide antibiotic	antibiotic efflux	30.92	53.42
gene68	Loose	bcrA	protein homolog model	ATP-binding cassette (ABC) antibiotic efflux pump	peptide antibiotic	antibiotic efflux	30.77	107.52
gene1347	Loose	RanA	protein homolog model	ATP-binding cassette (ABC) antibiotic efflux pump	aminoglycoside antibiotic	antibiotic efflux	30.49	100.39
gene1286	Loose	Escherichia coli soxS with mutation conferring antibiotic resistance	protein overexpression model	ATP-binding cassette (ABC) antibiotic efflux pump, major facilitator superfamily (MFS) antibiotic efflux pump, resistance-nodulation-cell division (RND) antibiotic efflux pump, General Bacterial Porin with reduced permeability to beta-lactams	fluoroquinolone antibiotic, monobactam, carbapenem, cephalosporin, glycylcycline, cephamycin, penam, tetracycline antibiotic, rifamycin antibiotic, phenicol antibiotic, triclosan, penem	antibiotic target alteration, antibiotic efflux, reduced permeability to antibiotic	30.3	201.87
gene1345	Loose	cpxA	protein homolog model	resistance-nodulation-cell division (RND) antibiotic efflux pump	aminoglycoside antibiotic, aminocoumarin antibiotic	antibiotic efflux	30.29	94.09
gene1383	Loose	RanB	protein homolog model	ATP-binding cassette (ABC) antibiotic efflux pump	aminoglycoside antibiotic	antibiotic efflux	30.13	92.49
gene67	Loose	RanA	protein homolog model	ATP-binding cassette (ABC) antibiotic efflux pump	aminoglycoside antibiotic	antibiotic efflux	29.75	127.13
gene826	Loose	macB	protein homolog model	ATP-binding cassette (ABC) antibiotic efflux pump	macrolide antibiotic	antibiotic efflux	29.59	146.27
gene945	Loose	macB	protein homolog model	ATP-binding cassette (ABC) antibiotic efflux pump	macrolide antibiotic	antibiotic efflux	29.11	102.02
gene1030	Loose	evgS	protein homolog model	major facilitator superfamily (MFS) antibiotic efflux pump, resistance-nodulation-cell division (RND) antibiotic efflux pump	macrolide antibiotic, fluoroquinolone antibiotic, penam, tetracycline antibiotic	antibiotic efflux	29.07	51.46
gene1305	Loose	novA	protein homolog model	ATP-binding cassette (ABC) antibiotic efflux pump	aminocoumarin antibiotic	antibiotic efflux	28.96	99.84
gene833	Loose	adeL	protein homolog model	resistance-nodulation-cell division (RND) antibiotic efflux pump	fluoroquinolone antibiotic, tetracycline antibiotic	antibiotic efflux	28.62	87.54
gene717	Loose	farB	protein homolog model	major facilitator superfamily (MFS) antibiotic efflux pump	antibacterial free fatty acids	antibiotic efflux	28.6	91.14
gene1413	Loose	bcrA	protein homolog model	ATP-binding cassette (ABC) antibiotic efflux pump	peptide antibiotic	antibiotic efflux	28.43	69.93
gene946	Loose	RanA	protein homolog model	ATP-binding cassette (ABC) antibiotic efflux pump	aminoglycoside antibiotic	antibiotic efflux	28.32	103.1
gene268	Loose	bcrA	protein homolog model	ATP-binding cassette (ABC) antibiotic efflux pump	peptide antibiotic	antibiotic efflux	28.06	114.71
gene1778	Loose	bcrA	protein homolog model	ATP-binding cassette (ABC) antibiotic efflux pump	peptide antibiotic	antibiotic efflux	27.8	161.11
gene134	Loose	adeL	protein homolog model	resistance-nodulation-cell division (RND) antibiotic efflux pump	fluoroquinolone antibiotic, tetracycline antibiotic	antibiotic efflux	27.73	97.03
gene758	Loose	RanA	protein homolog model	ATP-binding cassette (ABC) antibiotic efflux pump	aminoglycoside antibiotic	antibiotic efflux	27.71	97.67
gene1907	Loose	bcrA	protein homolog model	ATP-binding cassette (ABC) antibiotic efflux pump	peptide antibiotic	antibiotic efflux	27.57	83.33
gene1470	Loose	bcrA	protein homolog model	ATP-binding cassette (ABC) antibiotic efflux pump	peptide antibiotic	antibiotic efflux	27.32	68.95
gene1004	Loose	adeL	protein homolog model	resistance-nodulation-cell division (RND) antibiotic efflux pump	fluoroquinolone antibiotic, tetracycline antibiotic	antibiotic efflux	26.95	87.24
gene932	Loose	OprN	protein homolog model	resistance-nodulation-cell division (RND) antibiotic efflux pump	fluoroquinolone antibiotic, diaminopyrimidine antibiotic, phenicol antibiotic	antibiotic efflux	26.78	98.31
gene2074	Loose	MexS	protein overexpression model	resistance-nodulation-cell division (RND) antibiotic efflux pump	fluoroquinolone antibiotic, diaminopyrimidine antibiotic, phenicol antibiotic	antibiotic efflux	26.67	102.65
gene58	Loose	evgA	protein homolog model	major facilitator superfamily (MFS) antibiotic efflux pump, resistance-nodulation-cell division (RND) antibiotic efflux pump	macrolide antibiotic, fluoroquinolone antibiotic, penam, tetracycline antibiotic	antibiotic efflux	26.6	102.45
gene2028	Loose	gadX	protein homolog model	resistance-nodulation-cell division (RND) antibiotic efflux pump	macrolide antibiotic, fluoroquinolone antibiotic, penam	antibiotic efflux	26.09	143.43
gene1257	Loose	adeL	protein homolog model	resistance-nodulation-cell division (RND) antibiotic efflux pump	fluoroquinolone antibiotic, tetracycline antibiotic	antibiotic efflux	26.02	91.69
gene1154	Loose	rosB	protein homolog model	major facilitator superfamily (MFS) antibiotic efflux pump	peptide antibiotic	antibiotic efflux	25.76	110.3
gene917	Loose	msbA	protein homolog model	ATP-binding cassette (ABC) antibiotic efflux pump	nitroimidazole antibiotic	antibiotic efflux	25.65	95.36
gene1281	Loose	rosB	protein homolog model	major facilitator superfamily (MFS) antibiotic efflux pump	peptide antibiotic	antibiotic efflux	25.19	106.75
gene1532	Loose	bcrA	protein homolog model	ATP-binding cassette (ABC) antibiotic efflux pump	peptide antibiotic	antibiotic efflux	25	160.46
gene918	Loose	tetB(60)	protein homolog model	ATP-binding cassette (ABC) antibiotic efflux pump	tetracycline antibiotic	antibiotic efflux	24.95	100.17
gene1166	Loose	ceoB	protein homolog model	resistance-nodulation-cell division (RND) antibiotic efflux pump	fluoroquinolone antibiotic, aminoglycoside antibiotic	antibiotic efflux	24.68	58.81
gene278	Loose	tetA(58)	protein homolog model	major facilitator superfamily (MFS) antibiotic efflux pump	tetracycline antibiotic	antibiotic efflux	24.5	73.18
gene265	Loose	cmeC	protein homolog model	resistance-nodulation-cell division (RND) antibiotic efflux pump	macrolide antibiotic, fluoroquinolone antibiotic, cephalosporin, fusidic acid	antibiotic efflux	24.44	94.31
gene1735	Loose	adeL	protein homolog model	resistance-nodulation-cell division (RND) antibiotic efflux pump	fluoroquinolone antibiotic, tetracycline antibiotic	antibiotic efflux	24.42	88.72
gene839	Loose	macB	protein homolog model	ATP-binding cassette (ABC) antibiotic efflux pump	macrolide antibiotic	antibiotic efflux	24.2	53.57
gene929	Loose	MexJ	protein homolog model	resistance-nodulation-cell division (RND) antibiotic efflux pump	macrolide antibiotic, tetracycline antibiotic, triclosan	antibiotic efflux	23.66	96.19
gene601	Loose	lmrD	protein homolog model	ATP-binding cassette (ABC) antibiotic efflux pump	lincosamide antibiotic	antibiotic efflux	23.47	69.43
gene687	Loose	CRP	protein homolog model	resistance-nodulation-cell division (RND) antibiotic efflux pump	macrolide antibiotic, fluoroquinolone antibiotic, penam	antibiotic efflux	23.08	121.43
gene1695	Loose	TaeA	protein homolog model	ATP-binding cassette (ABC) antibiotic efflux pump	pleuromutilin antibiotic	antibiotic efflux	21.99	74.85
